# Supplementary material for: Omega-3 fatty acid normalizes postsynaptic density related miRNAs and proteins in hippocampus and prevents DEHP-induced impairment of learning and memory in mice
Source: PLoS One. 2025 Jul 3;20(7):e0313233. doi: 10.1371/journal.pone.0313233 (PMC12225789; doi:10.1371/journal.pone.0313233)
Supplement: S2 — (XLSX) [file pone.0313233.s002.xlsx]

## Sheet: Sheet1
#ID	DEHP-Brain	CON-Brain	PValue	log2FC	Regulated
mmu-miR-3963	6.36	247.95	1.85e-22	5.57662	up
mmu-miR-129b-5p	147.75	11.76	6.54e-11	-3.35627	down
mmu-miR-154-3p	46.14	3.21	6.75e-11	-3.54896	down
mmu-miR-378b	138.7	13	8.16e-10	-3.12124	down
mmu-miR-344-3p	68.69	455.76	1.28e-09	3.02315	up
mmu-miR-335-3p	50.24	256.34	7.53e-08	2.64434	up
mmu-miR-7a-2-3p	6.79	32.08	8.14e-07	2.53145	up
mmu-miR-411-3p	318.83	51.75	1.58e-06	-2.32971	down
mmu-miR-338-5p	269.9	44.01	1.75e-06	-2.32283	down
mmu-miR-301a-3p	6.27	27.39	2.81e-06	2.41884	up
mmu-miR-126b-5p	8.36	35.29	2.97e-06	2.36982	up
mmu-miR-1298-5p	75.05	281.76	5.06e-06	2.20174	up
mmu-let-7g-5p	6048.97	20326.1	1.86e-05	2.04194	up
mmu-miR-653-5p	3.4	13.08	3.44e-05	2.23515	up
mmu-miR-1195	4.88	0.49	5.23e-05	-2.98668	down
mmu-let-7c-5p	7423.73	22809.3	5.62e-05	1.91277	up
mmu-miR-802-5p	0.17	2.3	5.83e-05	3.93122	up
mmu-miR-183-5p	43.27	8.97	7.56e-05	-1.9762	down
mmu-miR-145a-5p	270.08	766.23	0.000148413	1.79773	up
mmu-miR-122-3p	0.17	2.06	0.000148847	3.76844	up
mmu-miR-423-3p	133.65	30.85	0.000149966	-1.82138	down
mmu-miR-341-3p	367.59	1036.4	0.000158459	1.78874	up
mmu-miR-34c-5p	702.88	1977.94	0.000160551	1.786	up
mmu-miR-219b-5p	33.61	95.68	0.000174342	1.80239	up
mmu-miR-182-5p	38.74	8.72	0.000183417	-1.85703	down
mmu-let-7a-5p	7784.09	21558.6	0.000191147	1.76302	up
mmu-miR-128-3p	9811.94	27147.3	0.000193345	1.76156	up
mmu-miR-342-3p	204.78	567.39	0.000196479	1.7636	up
mmu-miR-206-3p	55.98	13	0.000208776	-1.81257	down
mmu-miR-340-5p	1253.05	305.62	0.000229479	-1.74223	down
mmu-miR-96-5p	9.32	1.73	0.000237327	-2.13145	down
mmu-miR-378a-5p	20.2	4.44	0.000257301	-1.88926	down
mmu-miR-342-5p	2.7	9.05	0.000290461	2.03402	up
mmu-miR-20a-5p	95.25	23.69	0.000366413	-1.7135	down
mmu-miR-34b-3p	19.07	49.36	0.00058994	1.665	up
mmu-miR-706	1.31	0	0.000681211	-6.81782	down
mmu-miR-652-3p	124.33	304.14	0.000791728	1.58384	up
mmu-miR-1912-3p	0.96	3.7	0.000879111	2.23022	up
mmu-miR-122-5p	206.69	494.42	0.000982662	1.55156	up
mmu-miR-381-3p	787.94	1869.26	0.00104824	1.53966	up
mmu-miR-34b-5p	30.73	73.88	0.00113764	1.55826	up
mmu-miR-25-3p	130.51	299.53	0.0015311	1.49182	up
mmu-miR-7b-5p	1239.12	2810.31	0.00165859	1.47478	up
mmu-miR-370-3p	62.25	141.09	0.00184047	1.47359	up
mmu-miR-690	21.77	6.09	0.00232252	-1.54328	down
mmu-miR-133b-3p	23.07	6.66	0.00279033	-1.49709	down
mmu-miR-6481	1.04	0	0.00292486	-6.49909	down
mmu-miR-26b-5p	920.54	1951.53	0.00323332	1.3774	up
mmu-miR-194-2-3p	1.92	0.25	0.00336139	-2.617	down
mmu-miR-8112	2.26	0.33	0.00336263	-2.4551	down
mmu-miR-412-5p	55.55	17.11	0.00356361	-1.4049	down
mmu-miR-496a-3p	148.01	46.65	0.00367716	-1.37236	down
mmu-miR-34a-5p	505.94	161.98	0.00397247	-1.3497	down
mmu-miR-6238	7.4	1.89	0.00409598	-1.66928	down
mmu-miR-1970	1.31	0.08	0.00421342	-3.55002	down
mmu-miR-133a-3p	130.16	41.79	0.00445237	-1.34547	down
mmu-miR-1969	0.96	0	0.00487477	-6.37501	down
mmu-miR-214-3p	7.4	1.97	0.00535914	-1.60818	down
mmu-miR-127-3p	25745	50818.2	0.00627638	1.27442	up
mmu-miR-489-3p	0.78	2.47	0.00706902	1.93275	up
mmu-miR-144-5p	45.1	15.05	0.00755767	-1.289	down
mmu-miR-3470b	7.4	2.14	0.00881668	-1.49324	down
