# Supplementary material for: Omega-3 fatty acid normalizes postsynaptic density related miRNAs and proteins in hippocampus and prevents DEHP-induced impairment of learning and memory in mice
Source: PLoS One. 2025 Jul 3;20(7):e0313233. doi: 10.1371/journal.pone.0313233 (PMC12225789; doi:10.1371/journal.pone.0313233)
Supplement: S3 — (XLSX) [file pone.0313233.s003.xlsx]

## Sheet: Sheet1
#ID	DEHP+Omega3-FA-Brain	DEHP-Brain	PValue	log2FC	Regulated
mmu-miR-3963	291.5	6.36	8.87e-24	-5.81726	down
mmu-miR-301a-3p	50.94	6.27	2.81e-10	-3.32085	down
mmu-miR-375-3p	12.12	134.95	5.33e-10	3.17563	up
mmu-miR-219a-2-3p	169.47	1469.58	1.04e-08	2.81557	up
mmu-miR-195a-5p	1018.88	189.11	2.54e-08	-2.73028	down
mmu-miR-879-5p	15.53	122.85	8.05e-08	2.6823	up
mmu-miR-107-5p	7.34	0.78	1.17e-07	-3.50813	down
mmu-miR-344-3p	332.71	68.69	1.41e-07	-2.57645	down
mmu-miR-133b-3p	111.19	23.07	2.12e-07	-2.5688	down
mmu-miR-378b	19.63	138.7	3.39e-07	2.51981	up
mmu-miR-338-5p	44.2	269.9	2.01e-06	2.30934	up
mmu-miR-200c-3p	0.77	8.01	2.46e-06	3.06609	up
mmu-miR-206-3p	220.67	55.98	2.59e-06	-2.27924	down
mmu-miR-5100	9.56	57.81	4.76e-06	2.29488	up
mmu-miR-652-3p	459.43	124.33	5.42e-06	-2.18622	down
mmu-miR-195b	5.29	0.78	6.36e-06	-3.0368	down
mmu-miR-26b-5p	3198.29	920.54	1.15e-05	-2.09737	down
mmu-miR-411-3p	60.25	318.83	1.24e-05	2.10307	up
mmu-miR-3102-5p.2-5p	0.77	6.62	2.04e-05	2.79091	up
mmu-miR-200b-3p	2.99	17.94	2.48e-05	2.28187	up
mmu-miR-1195	0.43	4.88	2.71e-05	3.18498	up
mmu-miR-335-3p	164.52	50.24	2.91e-05	-2.01185	down
mmu-miR-130a-3p	119.04	36.31	3.05e-05	-2.01344	down
mmu-miR-124-3p	123827	39607.6	4.28e-05	-1.94512	down
mmu-miR-145a-5p	830.98	270.08	5.34e-05	-1.92203	down
mmu-miR-96-5p	30.72	9.32	5.54e-05	-2.02064	down
mmu-let-7f-5p	10139.5	46091.7	7.16e-05	1.88388	up
mmu-miR-152-3p	103.51	472.77	7.19e-05	1.89063	up
mmu-miR-344h-3p	0.51	4.79	7.78e-05	2.90135	up
mmu-miR-27b-3p	1788.93	8071.24	7.85e-05	1.87305	up
mmu-miR-33-3p	9.13	2.44	8.92e-05	-2.20026	down
mmu-miR-497a-5p	272.98	92.99	9.86e-05	-1.85422	down
mmu-miR-129b-3p	968.62	337.2	0.000120517	-1.82291	down
mmu-miR-10a-5p	12.37	54.42	0.000190182	1.83534	up
mmu-miR-129-5p	1008.21	366.46	0.00019822	-1.76068	down
mmu-let-7a-5p	21370.6	7784.09	0.00019945	-1.75767	down
mmu-miR-298-5p	39.25	165.77	0.000204453	1.77743	up
mmu-miR-30b-5p	4640.85	1696.56	0.000208578	-1.75241	down
mmu-miR-690	4.69	21.77	0.000233368	1.9106	up
mmu-miR-374b-5p	144.73	54.24	0.000320074	-1.71626	down
mmu-miR-374c-3p	144.3	54.24	0.000331737	-1.712	down
mmu-miR-451a	837.46	321.79	0.000371505	-1.68049	down
mmu-miR-129-1-3p	1207.72	468.15	0.000406624	-1.66786	down
mmu-miR-7a-5p	1219.24	4643.81	0.00054216	1.62868	up
mmu-miR-497a-3p	1.79	0.17	0.000554765	-3.57632	down
mmu-miR-139-5p	427.01	1616.89	0.000582606	1.62023	up
mmu-miR-1970	0	1.31	0.000681211	6.79054	up
mmu-miR-101a-3p	8120.66	3401.48	0.000925164	-1.55607	down
mmu-miR-129b-5p	40.36	147.75	0.000957292	1.5712	up
mmu-miR-582-5p	112.9	47.36	0.00109328	-1.55354	down
mmu-miR-3065-5p	372.57	160.03	0.00124641	-1.51975	down
mmu-miR-338-3p	372.57	160.03	0.00124641	-1.51975	down
mmu-let-7g-5p	13770.1	6048.97	0.00151197	-1.48741	down
mmu-miR-135a-2-3p	6.4	23.59	0.00184049	1.58023	up
mmu-miR-200a-3p	10.41	36.83	0.00195745	1.52126	up
mmu-miR-1291	0.17	1.83	0.00223741	3.05056	up
mmu-miR-381-3p	1723.9	787.94	0.00226594	-1.43014	down
mmu-miR-376c-5p	4.01	1.31	0.00242554	-1.90973	down
mmu-miR-10b-5p	37.29	16.54	0.0024715	-1.47262	down
mmu-miR-770-3p	30.46	99.95	0.00303273	1.41319	up
mmu-miR-122-3p	1.45	0.17	0.00321129	-3.27328	down
mmu-miR-29c-3p	1498.2	713.68	0.0033913	-1.37051	down
mmu-miR-872-3p	35.84	115.8	0.00339452	1.39108	up
mmu-miR-1224-5p	27.9	89.42	0.00384732	1.37912	up
mmu-miR-6538	0.51	3.05	0.00386674	2.25132	up
mmu-miR-192-3p	2.05	0.52	0.00431262	-2.24593	down
mmu-miR-153-3p	668.84	328.24	0.00453731	-1.32754	down
mmu-miR-652-5p	3.07	0.96	0.0048482	-1.96885	down
mmu-miR-1969	0	0.96	0.00487477	6.34781	up
mmu-miR-3968	492.2	244.92	0.00518944	-1.30757	down
mmu-miR-342-5p	0.43	2.7	0.00525705	2.33465	up
mmu-miR-666-5p	41.98	128.94	0.00534617	1.318	up
mmu-miR-151-3p	142.25	431.41	0.00550645	1.29993	up
mmu-miR-539-3p	1.71	0.44	0.00609066	-2.24087	down
mmu-miR-7080-3p	0.68	3.31	0.0064317	1.96118	up
mmu-miR-7b-5p	419.5	1239.12	0.00685977	1.26191	up
mmu-miR-3473e	0.6	3.05	0.00706902	2.03275	up
mmu-miR-195a-3p	12.46	5.83	0.00728169	-1.39356	down
mmu-miR-29b-3p	994.05	515.25	0.00744691	-1.24865	down
mmu-miR-344f-3p	2.22	7.92	0.00751427	1.5316	up
mmu-miR-434-3p	1565.95	4549.09	0.00790591	1.23789	up
mmu-miR-194-5p	604.33	315.18	0.00791581	-1.23978	down
mmu-miR-484	751.7	392.84	0.00803644	-1.23683	down
mmu-miR-144-3p	130.13	67.65	0.00821065	-1.24432	down
mmu-miR-193a-3p	1.62	0.44	0.00823126	-2.1673	down
mmu-let-7f-1-3p	9.56	4.53	0.00920245	-1.37623	down
mmu-miR-181a-5p	2051.92	5858.55	0.00920952	1.21292	up
mmu-miR-103-2-5p	4.86	2	0.00929295	-1.57529	down
mmu-miR-6238	2.13	7.4	0.00974689	1.48968	up
